# Supplementary material for: The Role of Emotional and Meta-Emotional Intelligence in Pre-adolescents’ Well-Being and Sociometric Status
Source: Front Psychol. 2021 Sep 16;12:749700. doi: 10.3389/fpsyg.2021.749700 (PMC8481652; doi:10.3389/fpsyg.2021.749700)
Supplement: Supplementary file 1 [file Table_1.xls]

## Sheet: Datasetsubmitted
Codice	SEX	Agemonths	CETOT_st	CMETOT_st	AETOT_st	APTOT_st	CMetaAbs	CMetaRel	AVMetaAbs	AVMetaRel	PWB	Socio_Acceptance	Socio_Rejection
1B	1	134	85.1149	96.7844	117.424	110.961	0.175772	-0.175772	0.0550435	-0.0550435	67	1.57895	0.526316
2B	2	121	93.2205	112.418	100.625	110.961	0.117202	0.117202	0.102723	0.102723	56	0.578947	0.578947
3B	1	131	121.921	96.7844	124.835	127.916	0.224703	-0.224703	0.0246821	0.0246821	68	0.526316	0.736842
4B	1	132	68.697	104.688	89.3983	103.965	0.171033	0.171033	0.162943	0.162943	49	0.315789	1.15789
5B	2	155	102.053	96.7844	76.1972	123.562	0.270183	0.270183	0.621602	0.621602	59	0.421053	1.63158
6B	2	155	102.053	104.688	75.6954	123.562	0.383023	0.383023	0.632353	0.632353	63	0.526316	1.26316
7B	2	153	78.0793	104.688	90.8212	88.3009	0.152687	0.152687	0.0277506	-0.0277506	58	0.526316	0.789474
8B	2	143	121.921	104.688	79.1341	137.292	0.322925	0.322925	0.734923	0.734923	59	0.157895	1.63158
9B	1	140	72.4664	120.159	53.29	107.166	1.25482	1.25482	1.011	1.011	60	0.157895	0.578947
10B	2	152	93.2205	126.818	86.7313	116.441	0.46219	0.46219	0.342543	0.342543	74	1.15789	0.105263
11B	1	132	111.373	96.7844	106.818	85.2843	0.093931	-0.093931	0.201593	-0.201593	60	1.63158	0.263158
12B	2	131	78.0793	89.4872	83.6854	85.2843	0.0693293	0.0693293	0.0191061	0.0191061	52	0.210526	0.157895
13B	2	146	62.7085	112.418	102.509	85.2843	0.0966636	0.0966636	0.168032	-0.168032	62	0.526316	0.157895
14B	1	140	85.1149	96.7844	79.5811	107.166	0.216174	0.216174	0.346626	0.346626	60	0.421053	0.210526
15B	1	134	78.0793	104.688	93.0664	137.292	0.124879	0.124879	0.475199	0.475199	67	1.15789	0
16B	2	138	102.053	112.418	75.8234	65.1873	0.482629	0.482629	0.140274	-0.140274	66	0.631579	0.210526
17B	1	141	85.1149	96.7844	75.8234	103.965	0.276446	0.276446	0.37115	0.37115	60	0.105263	0.315789
18B	2	132	72.4664	89.4872	92.5607	91.6037	0.0332049	-0.0332049	0.0103394	-0.0103394	59	0	0.684211
19B	1	156	102.053	75.6954	53.29	88.3009	0.420442	0.420442	0.656987	0.656987	58	0.263158	0.631579
22B	1	132	78.0793	112.418	76.1972	85.2843	0.475355	0.475355	0.119257	0.119257	51	1.63158	0.263158
2C	2	138	102.053	133.028	107.127	121.622	0.241776	0.241776	0.135309	0.135309	65	0.789474	0.526316
3C	1	138	93.2205	75.6954	74.4544	96.5355	0.0166672	0.0166672	0.296572	0.296572	57	0.789474	0.263158
5C	2	140	111.373	112.418	84.6539	116.441	0.327971	0.327971	0.37549	0.37549	68	0.736842	0.368421
6C	2	134	102.053	89.4872	77.8755	103.965	0.149106	0.149106	0.335018	0.335018	59	0.894737	0.368421
7C	1	138	68.697	104.688	59.8122	68.697	0.750287	0.750287	0.148546	0.148546	49	0.684211	0.684211
8C	1	139	93.2205	104.688	77.772	116.441	0.346094	0.346094	0.497203	0.497203	49	0.947368	0.210526
9C	1	141	62.7085	82.2305	53.29	73.009	0.543076	0.543076	0.370032	0.370032	46	0.684211	0.894737
10C	1	143	102.053	104.688	108.478	107.166	0.0349303	-0.0349303	0.0120913	-0.0120913	67	0.421053	0.315789
12C	1	138	121.921	112.418	79.5811	85.2843	0.412621	0.412621	0.0716646	0.0716646	70	0.473684	0.789474
13C	2	141	53.29	120.159	75.8234	121.622	0.584724	0.584724	0.604021	0.604021	61	1.73684	0.631579
14C	1	144	78.0793	96.7844	78.5719	96.5355	0.231795	0.231795	0.228627	0.228627	53	0.894737	0.105263
15C	1	145	93.2205	82.2305	68.697	76.1972	0.197002	0.197002	0.109178	0.109178	46	0.421053	1
16C	1	132	72.4664	75.6954	60.946	110.961	0.242007	0.242007	0.820643	0.820643	61	0.894737	0.368421
17C	2	133	68.697	96.7844	77.0163	137.292	0.256675	0.256675	0.78263	0.78263	55	0.526316	0.368421
18C	2	143	93.2205	112.418	76.1972	121.622	0.475355	0.475355	0.596152	0.596152	62	1.10526	0.473684
19C	1	135	72.4664	96.7844	59.8122	125.113	0.61814	0.61814	1.09176	1.09176	53	0.052632	1.10526
20C	2	136	85.1149	112.418	80.5055	91.6037	0.3964	0.3964	0.137856	0.137856	59	0.578947	0.421053
22C	1	139	93.2205	75.6954	118.342	113.217	0.360368	-0.360368	0.0433037	-0.0433037	57	0.789474	0.263158
23C	2	134	85.1149	89.4872	83.1746	88.3009	0.075896	0.075896	0.0616325	0.0616325	54	0.315789	0.368421
24C	2	131	93.2205	112.418	77.4551	119.098	0.451394	0.451394	0.537636	0.537636	59	0	0
1B	2	151	111.373	126.818	83.2395	116.441	0.523528	0.523528	0.398862	0.398862	64	1.05	0
2B	2	151	121.921	120.159	58.3881	83.1094	1.05794	1.05794	0.423395	0.423395	65	0	1.1
3B	2	163	111.373	96.7844	59.8122	83.1094	0.61814	0.61814	0.389506	0.389506	54	0.35	0.45
4B	1	150	102.053	104.688	68.3842	123.562	0.530886	0.530886	0.806872	0.806872	64	0.35	0.6
5B	2	153	102.053	104.688	75.6954	116.441	0.383023	0.383023	0.538278	0.538278	70	1.25	0
6B	1	172	111.373	89.4872	96.1783	94.3172	0.0695697	-0.0695697	0.0193505	-0.0193505	53	1	0.05
7B	1	155	93.2205	89.4872	77.772	78.5719	0.150635	0.150635	0.0102848	0.0102848	64	0.3	1.9
8B	1	165	102.053	96.7844	117.91	88.3009	0.179168	-0.179168	0.251118	-0.251118	58	0.8	0.35
9B	2	148	111.373	120.159	100.416	85.2843	0.19661	0.19661	0.150693	-0.150693	56	0.55	0.35
10B	1	133	68.697	126.818	73.8419	137.292	0.717423	0.717423	0.859264	0.859264	31	0	2.8
11B	2	158	133.431	75.6954	74.4544	96.5355	0.0166672	0.0166672	0.296572	0.296572	62	0.8	0.15
12B	1	143	62.7085	126.818	60.946	94.3172	1.08082	1.08082	0.547553	0.547553	44	0.2	0.35
13B	2	145	93.2205	112.418	81.9475	119.098	0.371829	0.371829	0.453343	0.453343	62	0.3	0.65
14B	1	150	72.4664	112.418	77.8755	125.113	0.44356	0.44356	0.606573	0.606573	58	0	1.9
15B	1	145	93.2205	82.2305	97.3854	99.4102	0.155618	-0.155618	0.0207917	0.0207917	52	0.9	0
16B	1	153	93.2205	75.6954	98.9586	103.965	0.23508	-0.23508	0.050593	0.050593	59	1.2	0.2
17B	2	152	85.1149	120.159	77.772	94.3172	0.545017	0.545017	0.212739	0.212739	65	1.05	0.05
18B	1	146	133.431	96.7844	82.8452	110.961	0.168256	0.168256	0.339377	0.339377	57	0.5	0.05
19B	2	146	72.4664	96.7844	71.8851	107.166	0.346377	0.346377	0.490795	0.490795	#NULL!	0	1.1
21B	2	147	133.431	104.688	71.0377	88.3009	0.473702	0.473702	0.243014	0.243014	61	0.8	0.05
23B	1	145	78.0793	96.7844	78.6677	94.3172	0.230295	0.230295	0.198932	0.198932	61	0.55	0
1C	1	146	93.2205	104.688	72.4664	91.6037	0.444648	0.444648	0.264085	0.264085	60	0.125	1
2C	1	152	93.2205	112.418	81.6579	83.1094	0.376694	0.376694	0.0177752	0.0177752	60	0.3125	0.375
4C	2	145	111.373	126.818	66.5687	91.6037	0.905065	0.905065	0.376077	0.376077	50	0.4375	1.5
5C	2	182	111.373	89.4872	77.8755	113.217	0.149106	0.149106	0.453827	0.453827	56	0	2.8125
6C	1	151	111.373	104.688	88.5345	96.5355	0.182459	0.182459	0.0903719	0.0903719	63	0.5	0
7C	1	145	121.921	112.418	91.8862	110.961	0.223448	0.223448	0.207591	0.207591	56	1.625	0
8C	1	145	85.1149	89.4872	82.1603	96.5355	0.0891777	0.0891777	0.174965	0.174965	60	0.5625	0.25
10C	2	145	102.053	126.818	97.5261	113.217	0.300346	0.300346	0.160894	0.160894	57	1.125	0.3125
11C	2	146	121.921	89.4872	97.7719	85.2843	0.0847353	-0.0847353	0.127723	-0.127723	50	0.6875	0.75
12C	1	157	93.2205	112.418	77.8755	94.3172	0.44356	0.44356	0.211128	0.211128	57	0.5625	0
13C	1	162	111.373	112.418	73.6817	110.961	0.525724	0.525724	0.50595	0.50595	61	1.25	0.125
14C	2	145	102.053	89.4872	92.8729	88.3009	0.0364549	-0.0364549	0.0492289	-0.0492289	65	0.8125	1
15C	2	169	62.7085	89.4872	83.2395	74.3053	0.075057	0.075057	0.107332	-0.107332	54	0.3125	0.3125
16C	2	159	102.053	82.2305	71.6816	102.158	0.147163	0.147163	0.425162	0.425162	57	1.375	0.75
17C	1	169	85.1149	89.4872	74.6011	99.4102	0.199543	0.199543	0.332557	0.332557	50	0.1875	0.25
18C	2	164	68.697	82.2305	53.29	94.3172	0.543076	0.543076	0.769886	0.769886	54	0.25	0.375
20C	2	157	53.2884	75.6954	71.2583	110.961	0.0622677	0.0622677	0.557165	0.557165	56	0.5625	1.1875
1B	1	159	93.2205	89.4872	103.358	76.1972	0.134199	-0.134199	0.262781	-0.262781	60	1.30769	0.538462
2B	2	157	68.697	75.6954	58.3881	94.3172	0.296417	0.296417	0.615349	0.615349	56	0.384615	2.38462
3B	1	158	93.2205	120.159	84.9437	127.916	0.414574	0.414574	0.505896	0.505896	64	1.15385	0.230769
5B	2	193	78.0793	104.688	56.4473	88.3009	0.854622	0.854622	0.564305	0.564305	59	0.769231	0.692308
6B	1	155	72.4664	60.946	78.6677	99.4102	0.225272	-0.225272	0.263672	0.263672	59	0.923077	0.461538
8B	1	170	78.0793	75.6954	83.4961	83.1094	0.0934258	-0.0934258	0.0046313	-0.0046313	61	1	0.230769
9B	1	160	121.921	104.688	89.4428	137.292	0.170451	0.170451	0.534964	0.534964	55	1.38461	0.692308
10B	1	200	111.373	89.4872	67.353	99.4102	0.32863	0.32863	0.475958	0.475958	62	0	0.076923
11B	2	175	102.053	96.7844	97.3502	121.622	0.00581113	-0.00581113	0.249329	0.249329	57	0.461538	1.69231
12B	2	158	85.1149	82.2305	95.3843	76.1972	0.137904	-0.137904	0.201156	-0.201156	57	1.15385	0.307692
13B	2	173	121.921	96.7844	99.1324	99.4102	0.0236848	-0.0236848	0.0028025	0.0028025	49	1.30769	0.769231
14B	1	169	102.053	126.818	75.6954	137.292	0.675369	0.675369	0.813737	0.813737	42	0.153846	0
16B	1	180	121.921	96.7844	99.2366	116.441	0.02471	-0.02471	0.173363	0.173363	56	0.769231	0.538462
17B	1	180	121.921	82.2305	71.2583	99.4102	0.153978	0.153978	0.395068	0.395068	62	0.384615	1
2C	2	158	93.2205	79.0424	79.9261	85.2843	0.0110564	-0.0110564	0.0670388	0.0670388	52	0.416667	1.33333
3C	1	175	93.2205	104.688	79.7549	94.3172	0.312626	0.312626	0.182588	0.182588	60	0.5	0.25
4C	2	181	93.2205	112.418	109.473	119.098	0.0268973	0.0268973	0.0879155	0.0879155	57	0.833333	0.5
5C	1	176	93.2205	104.688	79.7549	91.6037	0.312626	0.312626	0.148564	0.148564	54	0.916667	0.5
6C	1	155	93.2205	89.4872	120.245	121.622	0.255793	-0.255793	0.011454	0.011454	55	1.08333	0.416667
7C	1	162	93.2205	96.7844	114.219	83.1094	0.152639	-0.152639	0.272366	-0.272366	60	2.25	0.916667
8C	2	164	102.053	112.418	91.4409	119.098	0.229405	0.229405	0.302457	0.302457	54	0.416667	1.91667
9C	1	159	93.2205	89.4872	110.424	88.3009	0.189606	-0.189606	0.200349	-0.200349	57	1.25	0.083333
10C	2	167	85.1149	104.688	65.6807	113.217	0.5939	0.5939	0.723756	0.723756	68	0.916667	2
14C	2	159	102.053	89.4872	87.3856	88.3009	0.0240502	0.0240502	0.0104741	0.0104741	55	0.583333	0.166667
15C	1	160	121.921	112.418	77.1278	107.166	0.457553	0.457553	0.389459	0.389459	62	1	0.333333
17C	2	169	93.2205	96.7844	82.5073	85.2843	0.173041	0.173041	0.0336567	0.0336567	51	0.666667	0.083333
18C	2	189	93.2205	96.7844	85.5623	94.3172	0.131157	0.131157	0.102321	0.102321	54	0.5	0.416667
